# Supplementary material for: Nocturnal Hypertension and Attenuated Nocturnal Blood Pressure Dipping is Common in Pediatric Lupus
Source: F1000Res. 2015 Nov 23;4:164. Originally published 2015 Jun 23. [Version 2] doi: 10.12688/f1000research.6532.2 (PMC4654458; doi:10.12688/f1000research.6532.2)
Supplement: Raw ABPM Data for pSLE Cohort — File contains the coded ambulatory blood pressure monitoring data for the pediatric SLE cohort abstracted from Space Labs software, using the default 95th percentile cutoff to distinguish normal versus high BP values. ABPM data was matched to demographic, clinical, and laboratory data abstracted from the electronic medical record. N/A (not available) indicates that data was sought but testing was not performed. BMI = body mass index, eGFR = estimated glomerular filtration rate, Hgb = hemoglobin, ESR = erythrocyte sedimentation rate, CRP = Creactive protein, LDL = low density lipoprotein, HDL = high density lipoprotein, ANA = anti-nuclear antibody, AZA = azathioprine, MTX = methotrexate, RTX = rituximab, ACEI = Angiotensin-converting enzyme inhibitor, ARB = angiotensin receptor blocker, LVH = left bentricular hypertrophy, LVMI = left ventricular mass index, RWT = right wall thickness, OSA = obstructive sleep apnea (Dataset 1: Campbell et al., 2015a). [file f1000research-4-8033-s0000.tgz]

Archive with 1 entries (1 files):
- cc10c1cb-3edb-49f8-b8c0-7c3c95b681fb_Raw_ABPM_Data_for_pSLE_cohort.csv
