# Supplementary material for: Nocturnal Hypertension and Attenuated Nocturnal Blood Pressure Dipping is Common in Pediatric Lupus
Source: F1000Res. 2015 Nov 23;4:164. Originally published 2015 Jun 23. [Version 2] doi: 10.12688/f1000research.6532.2 (PMC4654458; doi:10.12688/f1000research.6532.2)
Supplement: Raw ABPM Data for pSLE Cohort — File contains the coded ambulatory blood pressure monitoring data for the pediatric SLE cohort abstracted from Space Labs software, using the default 95th percentile cutoff to distinguish normal versus high BP values. ABPM data was matched to demographic, clinical, and laboratory data abstracted from the electronic medical record. N/A (not available) indicates that data was sought but testing was not performed. BMI = body mass index, eGFR = estimated glomerular filtration rate, Hgb = hemoglobin, ESR = erythrocyte sedimentation rate, CRP = Creactive protein, LDL = low density lipoprotein, HDL = high density lipoprotein, ANA = anti-nuclear antibody, AZA = azathioprine, MTX = methotrexate, RTX = rituximab, ACEI = Angiotensin-converting enzyme inhibitor, ARB = angiotensin receptor blocker, LVH = left bentricular hypertrophy, LVMI = left ventricular mass index, RWT = right wall thickness, OSA = obstructive sleep apnea (Dataset 1: Campbell et al., 2015a). [file f1000research-4-8033-s0000.tgz › cc10c1cb-3edb-49f8-b8c0-7c3c95b681fb_Raw_ABPM_Data_for_pSLE_cohort.csv]

Case #	BP Diagnosis	ABPM Date	Age at ABPM	SBP load	DBP load	SBP Average	DBP Average	Wake SBP load	Wake DBP load	Wake SBP Average	Wake DBP Average	Sleep SBP load	Sleep DBP load	Sleep SBP Average	Sleep DBP Average	SBP Dip	DBP Dip	Attenuated Dipping	Nocturnal HTN	Wake Sleep Method	Adequate #/% Readings		Age at SLE Diagnosis	SLE Vintage	Race	Gender	Height	Weight	BMI	eGFR (Schwartz formula)	Proteinuria	Hgb	ESR	CRP	total Cholesterol	LDL	HDL	Triglycerides	C3	ANA	Anti-double stranded DNA Ab	Anti-phospholipid antibodies	Steroid dose with IV pulse	Oral Prednisone (mg/kg/day)	AZA	MMF	HCQ	MTX	RTX
1	hypertension	2/4/2012	14	68%	60%	131	82	60%	50%	131	83	100%	100%	128	79	2.3%	4.9%	Yes	Yes	reported	Yes	Based on 95%ile	14	0	African American	Female	1.57	53	21.5	153	Yes	9.1	121	Normal	N/A	N/A	N/A	N/A	47	1280	Yes	Yes	0	0.79	No	No	Yes	No	No
2	masked HTN	8/21/2012	14	6%	61%	116	78	0%	61%	120	83	12%	62%	111	70	7.6%	15.7%	Yes	Yes	reported	Yes	Based on 95%ile	5	9	African American	Male	1.45	47	22.4	169	No	13.1	5	Normal	N/A	N/A	N/A	N/A	106	1280	Yes	Yes	0	0.11	No	Yes	Yes	No	No
3	normotension	2/19/2013	17	18%	6%	122	68	12%	8%	126	72	36%	0%	113	57	10.4%	20.9%	No	Yes	reported	Yes	Based on 95%ile	14	3	African American	Female	1.53	73	31.2	114	No	9.9	79	High	N/A	N/A	N/A	N/A	44	1280	Yes	Yes	x1, 3 weeks prior	0.14	No	Yes	Yes	No	No
4	normotension	3/13/2012	15	20%	19%	113	67	9%	15%	116	71	35%	23%	109	62	6.1%	12.7%	Yes	Yes	reported	Yes	Based on 95%ile	14	1	Hispanic	Female	1.58	62	24.8	132	No	12.7	19	Normal	N/A	N/A	N/A	N/A	126	640	Yes	Yes	weekly	0.49	No	No	No	No	No
5	normotension	4/17/2012	15	19%	17%	115	69	0%	3%	113	70	64%	50%	119	68	-5.3%	2.9%	Yes	Yes	default	Yes	Based on 95%ile	14	1	Hispanic	Female	1.54	67	28.3	109	No	13.6	N/A	N/A	174	79	44	253	50	1280	Yes	Yes	0	0.46	No	No	Yes	No	No
6	normotension	5/23/2012	15	7%	3%	109	63	0%	3%	110	68	15%	4%	109	58	1.0%	14.8%	Yes	No	reported	Yes	Based on 95%ile	15	0	Caucasian	Female	1.63	76	28.6	137	Yes	10.3	122	Normal	116	66	14	261	90	1280	Yes	No	weekly	0.41	No	Yes	Yes	No	No
7	normotension	8/21/2012	14	0%	0%	101	54	0%	0%	103	58	0%	0%	97	48	5.9%	17.3%	Yes	No	reported	Yes	Based on 95%ile	8	6	Caucasian	Female	1.44	41	19.8	131	No	11.4	N/A	Normal	N/A	N/A	N/A	N/A	75	1280	Yes	Yes	0	0.09	No	No	Yes	No	No
8	normotension	3/13/2012	14	26%	25%	118	71	12%	17%	119	73	63%	44%	115	67	3.4%	8.3%	Yes	Yes	default	Yes	Based on 95%ile	13	1	Caucasian	Female	1.6	64	25.0	114	No	13.3	25	Normal	N/A	N/A	N/A	N/A	86	1280	Yes	Yes	0	0.31	Yes	No	Yes	No	No
9	white coat	1/31/2013	13	3%	6%	106	60	0%	4%	109	62	8%	8%	101	55	7.4%	11.3%	Yes	No	default	No	Based on 95%ile	12	1	African American	Female	1.59	65	25.7	129	No	12.6	40	Normal	N/A	N/A	N/A	N/A	106	1280	Yes	Yes	0	0.09	No	No	Yes	No	No
10	normotension	4/12/2013	15	2%	4%	106	59	0%	3%	107	62	8%	8%	102	54	4.7%	13.0%	Yes	No	reported	Yes	Based on 95%ile	15	0	Hispanic	Female	1.63	63	23.7	142	No	11.9	N/A	N/A	N/A	N/A	N/A	N/A	104	1280	No	No	0	0.24	No	No	Yes	Yes	No
[truncated: 18 more columns]
