# Supplementary material for: Nocturnal Hypertension and Attenuated Nocturnal Blood Pressure Dipping is Common in Pediatric Lupus
Source: F1000Res. 2015 Nov 23;4:164. Originally published 2015 Jun 23. [Version 2] doi: 10.12688/f1000research.6532.2 (PMC4654458; doi:10.12688/f1000research.6532.2)
Supplement: Raw ABPM Data for non-SLE Cohort — File contains the coded ambulatory blood pressure monitoring data and matched demographic data for the non-SLE pediatric cohort abstracted from Space Labs software, using the default 95th percentile cutoff to distinguish normal versus high BP values. Age is in years, BMI = body mass index (Dataset 2: Campbell et al., 2015b). [file f1000research-4-8033-s0001.tgz]

Archive with 1 entries (1 files):
- ccefffe2-fa06-4c75-9473-f0cd3f2fb280_Raw_ABPM_Data_for_non-SLE_cohort.csv
