# Supplementary material for: Nocturnal Hypertension and Attenuated Nocturnal Blood Pressure Dipping is Common in Pediatric Lupus
Source: F1000Res. 2015 Nov 23;4:164. Originally published 2015 Jun 23. [Version 2] doi: 10.12688/f1000research.6532.2 (PMC4654458; doi:10.12688/f1000research.6532.2)
Supplement: Raw ABPM Data for non-SLE Cohort — File contains the coded ambulatory blood pressure monitoring data and matched demographic data for the non-SLE pediatric cohort abstracted from Space Labs software, using the default 95th percentile cutoff to distinguish normal versus high BP values. Age is in years, BMI = body mass index (Dataset 2: Campbell et al., 2015b). [file f1000research-4-8033-s0001.tgz › ccefffe2-fa06-4c75-9473-f0cd3f2fb280_Raw_ABPM_Data_for_non-SLE_cohort.csv]

Case #	Age	Diagnosis	SBP load	DBP load	SBP Average	DBP Average	Wake SBP load	Wake DBP load	Wake SBP Average	Wake DBP Average	Sleep SBP load	Sleep DBP load	Sleep SBP Average	Sleep DBP Average	SBP Dip	DBP Dip	Nocturnal HTN	Attenuated?	Wake Sleep Method	Low Success	# Readings	% sucessful	Height	Weight	BMI	Gender
1	11	Hypertension	54%	44%	127	77	67%	56%	135	84	14%	7%	109	58	19.30%	31.00%	No	No	default	No	57	92	1.60	67	26.2	M
2	13	Hypertension	23%	39%	124	73	27%	38%	128	75	7%	33%	112	64	12.60%	14.70%	Yes	No	reported	No	56	90	1.66	54	19.6	M
3	14	White Coat	7%	7%	110	57	0%	6%	110	59	30%	10%	111	52	-0.90%	11.90%	Yes	Yes	reported	Yes	45	32	1.81	110	33.6	M
5	16	White Coat	16%	8%	122	65	17%	11%	130	70	14%	0%	106	54	18.50%	22.90%	No	No	reported	No	49	77	1.75	76	24.8	M
6	9	normotension	9%	11%	111	68	8%	13%	116	74	11%	6%	102	57	12.10%	23.00%	No	No	reported	No	57	92	1.43	54	26.4	F
7	17	White Coat	10%	15%	122	74	0%	14%	124	79	33%	17%	118	65	4.90%	17.80%	Yes	Yes	reported	Yes	41	65	1.92	85	23.1	M
8	16	White Coat	2%	5%	115	66	3%	8%	120	71	0%	0%	103	55	14.20%	22.60%	No	No	reported	No	56	92	1.72	59	19.9	F
9	12	hypertension	26%	4%	120	60	31%	3%	127	64	10%	10%	104	49	18.20%	23.50%	No	No	reported	Yes	46	61	1.59	63	24.9	M
10	5	normotension	2%	32%	108	72	3%	22%	113	76	0%	53%	98	65	13.30%	14.50%	Yes	No	reported	No	53	46	1.11	20	16.2	M
11	19	White Coat	2%	7%	117	78	0%	11%	123	83	6%	0%	107	69	13.10%	16.90%	No	No	reported	No	55	89	1.52	50	21.6	F
13	15	White Coat	9%	21%	116	66	9%	27%	129	75	8%	12%	102	56	21.00%	25.40%	No	No	reported	No	58	42	1.71	58	19.8	M
14	17	Hypertension	42%	37%	130	81	44%	53%	139	92	40%	16%	120	69	13.70%	25.00%	Yes	No	reported	No	57	93	1.54	41	17.3	M
15	11	White Coat	14%	15%	106	64	18%	15%	111	67	0%	15%	94	57	15.40%	15.00%	No	No	reported	No	52	84	1.55	85	35.4	F
16	17	normotension	12%	2%	121	68	13%	3%	127	75	8%	0%	108	54	15.00%	28.00%	No	No	reported	No	51	77	1.83	83	24.8	M
17	11	normotension	30%	16%	116	69	12%	3%	114	68	80%	53%	120	71	-5.20%	-4.40%	Yes	Yes	default	No	57	63	1.73	70	23.4	M
18	15	normotension	14%	14%	123	66	7%	0%	125	68	25%	38%	120	64	4.10%	5.90%	Yes	Yes	default	Yes	44	72	1.82	92	27.8	M
19	12	normotension	12%	35%	113	70	5%	27%	114	70	27%	53%	110	71	3.60%	-1.40%	Yes	Yes	default	No	52	84	1.64	98	36.4	M
20	16	White Coat	0%	4%	112	60	0%	3%	117	64	0%	8%	103	53	12.00%	17.20%	No	No	reported	No	49	79	1.82	67	20.2	M
21	11	normotension	11%	6%	113	63	9%	5%	116	66	15%	10%	105	57	9.50%	13.70%	No	Yes	reported	No	128	91	1.53	71	30.3	F
22	9	Hypertension	32%	20%	116	68	36%	21%	123	74	26%	17%	108	60	12.20%	19.00%	No	No	reported	No	56	90	1.53	63	26.9	M
23	9	Hypertension	44%	28%	119	71	42%	22%	122	74	48%	38%	115	65	5.80%	12.20%	Yes	Yes	reported	No	57	83	1.39	51	26.4	F
24	6	normotension	31%	6%	114	67	25%	3%	117	71	47%	13%	108	61	7.70%	14.10%	Yes	Yes	reported	No	51	82	1.27	25	15.5	F
25	16	White Coat	2%	7%	115	60	0%	7%	123	67	6%	6%	105	50	14.70%	25.40%	No	No	reported	Yes	44	59	1.81	161	49.1	M
26	10	normotension	31%	45%	117	74	21%	17%	121	76	41%	70%	113	72	6.70%	5.30%	Yes	Yes	reported	No	51	82	1.47	74	34.2	M
27	16	White Coat	5%	16%	119	67	3%	9%	126	71	8%	33%	108	59	14.30%	17.00%	Yes	No	reported	Yes	44	70	1.71	80	27.4	M
28	11	Hypertension	67%	32%	128	73	76%	36%	136	79	40%	20%	111	60	18.40%	24.10%	Yes	No	reported	No	57	90	1.58	55	22.0	M
29	6	normotension	0%	4%	99	63	0%	3%	101	67	0%	6%	94	56	7.00%	16.50%	No	Yes	reported	No	50	60	1.21	31	21.2	F
30	15	normotension	2%	11%	116	67	0%	8%	120	73	7%	20%	108	56	10.10%	23.30%	No	No	reported	No	55	86	1.69	66	23.1	M
31	16	hypertension	15%	26%	116	72	18%	30%	122	79	7%	13%	104	58	14.80%	26.60%	No	No	default	No	55	89	1.52	72	31.2	F
32	5	Hypertension	70%	71%	126	85	90%	88%	142	100	32%	41%	105	65	26.10%	35.00%	Yes	No	default	No	63	95	1.01	16	15.7	F
33	6	normotension	6%	6%	102	65	10%	10%	106	70	0%	0%	94	54	11.40%	22.90%	No	No	reported	Yes	47	61	1.14	19	14.6	F
34	7	White Coat	5%	5%	102	59	0%	5%	106	64	9%	5%	99	55	6.70%	14.10%	No	Yes	reported	Yes	42	66	1.28	32	19.5	F
35	15	hypertension	14%	23%	112	71	19%	32%	121	78	5%	5%	96	56	20.70%	28.30%	No	No	reported	No	56	88	1.59	50	19.8	F
37	16	Hypertension	71%	24%	133	70	80%	30%	141	77	47%	7%	114	55	19.20%	28.60%	Yes	No	reported	No	59	94	1.69	68	23.8	F
38	13	Hypertension	38%	2%	122	59	45%	3%	134	68	25%	0%	107	48	20.20%	29.50%	No	No	reported	Yes	45	70	1.75	84	27.4	M
39	6	Hypertension	57%	77%	121	86	66%	89%	126	92	31%	44%	112	71	11.20%	22.90%	Yes	No	reported	No	60	94	1.19	22	15.5	F
42	8	hypertension	29%	12%	115	66	30%	13%	119	70	28%	11%	108	61	9.30%	12.90%	No	Yes	default	Yes	41	65	1.43	67	32.8	M
43	6	Hypertension	44%	33%	118	73	50%	42%	125	79	35%	18%	108	63	13.60%	20.30%	Yes	No	reported	Yes	43	43	1.17	33	24.1	F
44	8	normotension	10%	2%	109	61	13%	3%	113	65	0%	0%	96	46	15.10%	29.30%	No	No	reported	No	49	74	1.42	55	27.3	F
45	8	Hypertension	36%	11%	118	67	39%	13%	120	71	20%	0%	106	50	11.70%	29.60%	No	No	reported	Yes	28	36	1.28	29	17.7	F
46	16	Hypertension	22%	33%	129	73	21%	40%	134	80	27%	13%	119	57	11.20%	28.80%	No	No	reported	No	58	59	1.74	67	22.1	M
48	13	Hypertension	86%	57%	136	78	90%	54%	141	82	77%	65%	126	71	10.70%	13.50%	Yes	No	reported	No	58	91	1.59	62	24.5	F
49	16	White Coat	2%	5%	115	64	2%	5%	120	69	0%	6%	105	56	12.60%	18.90%	No	No	default	No	62	100	1.80	103	31.8	M
50	8	Hypertension	65%	45%	123	76	65%	47%	128	82	67%	40%	114	67	11.00%	18.30%	Yes	No	reported	Yes	49	71	1.40	44	22.4	F
51	6	hypertension	69%	21%	117	64	50%	20%	118	72	79%	21%	116	59	1.70%	18.10%	Yes	Yes	reported	Yes	29	46	1.18	23	16.5	F
52	5	white coat	3%	6%	108	63	4%	4%	112	66	0%	8%	100	58	10.80%	12.20%	No	No	reported	Yes	36	47	1.19	22	15.5	F
53	13	hypertension	38%	23%	127	69	52%	28%	138	77	16%	16%	112	59	18.90%	23.40%	No	No	reported	Yes	48	61	1.60	69	27.0	M
54	17	white coat	2%	2%	114	70	2%	2%	120	77	0%	0%	101	55	15.90%	28.60%	No	No	default	No	56	90	1.65	53	19.5	F
56	17	hypertension	47%	26%	132	78	50%	38%	139	86	40%	0%	118	60	15.20%	30.30%	Yes	No	reported	No	47	77	1.65	72	26.4	F
57	14	normotension	10%	30%	120	72	3%	23%	121	74	30%	50%	119	67	1.70%	9.50%	Yes	Yes	default	Yes	40	60	1.62	104	39.6	M
58	13	white coat	4%	16%	104	64	4%	12%	112	73	6%	20%	100	60	10.80%	17.90%	No	No	reported	No	74	70	1.62	84	32.0	F
60	16	white coat	4%	6%	115	63	2%	5%	119	67	7%	7%	105	55	11.80%	18.00%	No	No	reported	No	55	89	1.79	72	22.5	M
62	16	normotension	9%	30%	122	75	9%	23%	125	78	8%	54%	113	66	9.60%	15.40%	Yes	Yes	reported	No	57	92	1.78	60	18.9	M
64	18	hypertension	49%	33%	130	77	44%	39%	133	81	63%	19%	124	70	6.80%	13.60%	Yes	Yes	default	No	55	82	1.78	115	36.3	M
66	11	hypertension	29%	33%	117	72	34%	30%	122	77	19%	38%	110	64	9.90%	16.90%	Yes	Yes	reported	Yes	49	42	1.54	41	17.3	F
67	14	hypertension	25%	64%	117	78	21%	62%	124	85	30%	67%	110	72	11.30%	15.30%	Yes	No	reported	No	56	81	1.60	68	26.6	F
68	6	normotension	12%	22%	107	69	8%	8%	106	69	20%	50%	108	70	-1.80%	-1.40%	Yes	Yes	reported	No	60	97	1.23	20	13.2	F
69	16	hypertension	35%	43%	134	77	34%	45%	142	84	39%	39%	119	64	16.20%	23.90%	Yes	No	default	No	51	82	1.74	112	37.0	M
71	14	hypertension	59%	23%	127	69	66%	27%	134	75	40%	13%	114	56	15.00%	25.40%	Yes	No	reported	No	56	89	1.70	66	22.8	F
72	8	hypertension	53%	23%	121	69	32%	16%	122	70	87%	33%	119	66	2.50%	5.80%	Yes	Yes	reported	Yes	40	65	1.37	49	26.1	M
73	9	white coat	5%	2%	106	59	4%	2%	110	63	6%	0%	97	51	11.90%	19.10%	No	No	reported	No	64	93	1.38	47	24.7	F
75	12	hypertension	54%	26%	128	70	59%	32%	134	77	39%	8%	115	53	14.20%	31.20%	Yes	No	reported	No	57	86	1.68	86	30.5	M
77	9	white coat	20%	2%	114	60	21%	3%	121	66	18%	0%	105	52	13.30%	21.30%	No	No	reported	No	46	79	1.36	47	25.4	M
78	8	normotension	6%	25%	104	68	10%	26%	108	73	0%	24%	99	61	8.00%	17.00%	No	Yes	default	No	48	79	1.40	19	9.7	M
79	17	hypertension	39%	12%	134	72	44%	18%	145	80	28%	0%	117	59	19.40%	26.30%	No	No	reported	No	52	37	1.67	75	26.9	M
80	17	white coat	23%	2%	122	64	25%	3%	130	69	15%	0%	102	52	21.60%	24.70%	No	No	reported	No	53	85	1.88	119	33.7	M
81	10	hypertension	57%	25%	124	70	61%	37%	130	79	50%	0%	114	54	12.40%	31.70%	Yes	No	reported	No	56	86	1.52	38	16.4	F
82	16	white coat	2%	5%	112	63	4%	7%	118	69	0%	0%	102	51	13.60%	26.10%	No	No	reported	Yes	41	67	1.67	81	29.0	M
83	13	normotension	13%	7%	120	67	13%	8%	127	72	13%	6%	108	56	15.00%	22.30%	No	No	reported	No	55	90	1.52	42	18.2	M
84	16	normotension	39%	22%	134	68	29%	14%	135	71	56%	33%	131	64	3.00%	9.90%	Yes	Yes	reported	Yes	23	37	1.76	116	37.4	M
85	14	hypertension	29%	31%	128	71	18%	32%	132	76	50%	29%	122	62	7.60%	18.50%	Yes	Yes	reported	Yes	42	68	1.75	132	43.1	M
86	9	normotension	3%	7%	102	62	0%	6%	104	66	8%	8%	97	57	6.80%	13.70%	No	Yes	reported	Yes	29	47	1.26	28	17.6	F
87	16	White Coat	4%	21%	119	70	2%	12%	126	75	7%	50%	107	62	15.10%	17.40%	Yes	No	reported	No	56	89	1.72	96	32.4	M
88	17	White Coat	9%	11%	123	77	7%	12%	127	81	20%	10%	111	64	12.60%	21.00%	No	No	reported	No	53	78	1.70	58	20.1	M
89	8	White Coat	30%	22%	114	70	24%	7%	118	74	44%	56%	106	63	10.20%	14.90%	Yes	No	reported	No	60	97	1.42	43	21.3	F
90	14	hypertension	19%	44%	120	73	24%	57%	130	81	6%	18%	103	58	20.80%	28.40%	No	No	reported	No	54	90	1.77	100	31.9	M
91	9	White Coat	7%	9%	109	64	5%	13%	114	70	11%	0%	101	54	11.50%	22.90%	No	No	reported	No	57	89	1.38	46	24.2	F
92	12	hypertension	67%	39%	138	77	67%	44%	141	82	67%	27%	130	68	7.90%	17.10%	Yes	Yes	default	No	54	76	1.67	59	21.2	M
93	13	White Coat	18%	21%	116	71	20%	17%	119	74	9%	36%	106	62	11.00%	16.30%	Yes	No	reported	No	57	84	1.64	75	27.9	F
94	15	hypertension	32%	3%	120	65	38%	4%	125	69	14%	0%	109	56	12.90%	18.90%	No	No	reported	Yes	31	50	1.88	146	41.3	F
95	14	white coat	7%	2%	120	62	7%	0%	124	66	8%	8%	110	54	11.30%	18.20%	No	No	default	Yes	41	73	1.78	77	24.3	M
96	15	White Coat	7%	7%	119	66	9%	7%	128	69	0%	7%	100	59	21.90%	14.50%	No	No	reported	No	60	95	1.67	63	22.6	M
97	11	White Coat	18%	11%	115	64	17%	3%	122	69	19%	19%	109	60	10.70%	13.10%	No	No	reported	No	56	89	1.41	41	20.6	M
98	15	white coat	7%	7%	116	64	0%	5%	117	70	27%	13%	113	55	3.50%	21.50%	No	Yes	reported	No	54	79	1.77	76	24.3	M
99	15	hypertension	49%	51%	128	78	41%	43%	130	81	73%	73%	121	70	7.00%	13.60%	Yes	Yes	reported	No	59	77	1.54	52	21.9	F
