# Supplementary material for: Nocturnal Hypertension and Attenuated Nocturnal Blood Pressure Dipping is Common in Pediatric Lupus
Source: F1000Res. 2015 Nov 23;4:164. Originally published 2015 Jun 23. [Version 2] doi: 10.12688/f1000research.6532.2 (PMC4654458; doi:10.12688/f1000research.6532.2)
Supplement: Raw Data: Sensitivity Analysis: non-SLE greater than 50 successful readings — File contains the coded ambulatory blood pressure monitoring data and matched demographic data for the subset of the non-SLE pediatric cohort meeting a more stringent criterion of ABPM data quality, in particular the successful completion of 50 or more BP measurements within the 24-hour monitoring period. ABPM data was abstracted from Space Labs software, using a 90th percentile cutoff to distinguish normal versus high BP values. Age is in years, BMI = body mass index (Dataset 3: Campbell et al., 2015c). [file f1000research-4-8033-s0002.tgz › 58333d21-ec25-40fc-b94d-f3605d8c793d_Daw_data_sensitivity_analysis_non-SLE_greater_than_50_successful_readings.csv]

Case #	Age	Diagnosis	SBP load	DBP load	SBP Average	DBP Average	Wake SBP load	Wake DBP load	Wake SBP Average	Wake DBP Average	Sleep SBP load	Sleep DBP load	Sleep SBP Average	Sleep DBP Average	SBP Dip	DBP Dip	Nocturnal HTN	Attenuated?	Wake Sleep Method	Low Success	# Readings	% sucessful
1	11	Hypertension	54%	44%	127	77	67%	56%	135	84	14%	7%	109	58	19.3%	31.0%	No	No	default	No	57	92
2	13	Hypertension	23%	39%	124	73	27%	38%	128	75	7%	33%	112	64	12.6%	14.7%	Yes	No	reported	No	56	90
6	9	normotension	9%	11%	111	68	8%	13%	116	74	11%	6%	102	57	12.1%	23.0%	No	No	reported	No	57	92
8	16	White Coat	2%	5%	115	66	3%	8%	120	71	0%	0%	103	55	14.2%	22.6%	No	No	reported	No	56	92
10	5	normotension	2%	32%	108	72	3%	22%	113	76	0%	53%	98	65	13.3%	14.5%	Yes	No	reported	No	53	46
11	19	White Coat	2%	7%	117	78	0%	11%	123	83	6%	0%	107	69	13.1%	16.9%	No	No	reported	No	55	89
13	15	White Coat	9%	21%	116	66	9%	27%	129	75	8%	12%	102	56	21.0%	25.4%	No	No	reported	No	58	42
14	17	Hypertension	42%	37%	130	81	44%	53%	139	92	40%	16%	120	69	13.7%	25.0%	Yes	No	reported	No	57	93
15	11	White Coat	14%	15%	106	64	18%	15%	111	67	0%	15%	94	57	15.4%	15.0%	No	No	reported	No	52	84
16	17	normotension	12%	2%	121	68	13%	3%	127	75	8%	0%	108	54	15.0%	28.0%	No	No	reported	No	51	77
17	11	normotension	30%	16%	116	69	12%	3%	114	68	80%	53%	120	71	-5.2%	-4.4%	Yes	Yes	default	No	57	63
19	12	normotension	12%	35%	113	70	5%	27%	114	70	27%	53%	110	71	3.6%	-1.4%	Yes	Yes	default	No	52	84
21	11	normotension	11%	6%	113	63	9%	5%	116	66	15%	10%	105	57	9.5%	13.7%	No	Yes	reported	No	128	91
22	9	Hypertension	32%	20%	116	68	36%	21%	123	74	26%	17%	108	60	12.2%	19.0%	No	No	reported	No	56	90
23	9	Hypertension	44%	28%	119	71	42%	22%	122	74	48%	38%	115	65	5.8%	12.2%	Yes	Yes	reported	No	57	83
24	6	normotension	31%	6%	114	67	25%	3%	117	71	47%	13%	108	61	7.7%	14.1%	Yes	Yes	reported	No	51	82
26	10	normotension	31%	45%	117	74	21%	17%	121	76	41%	70%	113	72	6.7%	5.3%	Yes	Yes	reported	No	51	82
28	11	Hypertension	67%	32%	128	73	76%	36%	136	79	40%	20%	111	60	18.4%	24.1%	Yes	No	reported	No	57	90
29	6	normotension	0%	4%	99	63	0%	3%	101	67	0%	6%	94	56	7.0%	16.5%	No	Yes	reported	No	50	60
30	15	normotension	2%	11%	116	67	0%	8%	120	73	7%	20%	108	56	10.1%	23.3%	No	No	reported	No	55	86
31	16	hypertension	15%	26%	116	72	18%	30%	122	79	7%	13%	104	58	14.8%	26.6%	No	No	default	No	55	89
32	5	Hypertension	70%	71%	126	85	90%	88%	142	100	32%	41%	105	65	26.1%	35.0%	Yes	No	default	No	63	95
35	15	hypertension	14%	23%	112	71	19%	32%	121	78	5%	5%	96	56	20.7%	28.3%	No	No	reported	No	56	88
37	16	Hypertension	71%	24%	133	70	80%	30%	141	77	47%	7%	114	55	19.2%	28.6%	Yes	No	reported	No	59	94
39	6	Hypertension	57%	77%	121	86	66%	89%	126	92	31%	44%	112	71	11.2%	22.9%	Yes	No	reported	No	60	94
46	16	Hypertension	22%	33%	129	73	21%	40%	134	80	27%	13%	119	57	11.2%	28.8%	No	No	reported	No	58	59
48	13	Hypertension	86%	57%	136	78	90%	54%	141	82	77%	65%	126	71	10.7%	13.5%	Yes	No	reported	No	58	91
49	16	White Coat	2%	5%	115	64	2%	5%	120	69	0%	6%	105	56	12.6%	18.9%	No	No	default	No	62	100
54	17	white coat	2%	2%	114	70	2%	2%	120	77	0%	0%	101	55	15.9%	28.6%	No	No	default	No	56	90
58	13	white coat	4%	16%	104	64	4%	12%	112	73	6%	20%	100	60	10.8%	17.9%	No	No	reported	No	74	70
60	16	white coat	4%	6%	115	63	2%	5%	119	67	7%	7%	105	55	11.8%	18.0%	No	No	reported	No	55	89
62	16	normotension	9%	30%	122	75	9%	23%	125	78	8%	54%	113	66	9.6%	15.4%	Yes	Yes	reported	No	57	92
64	18	hypertension	49%	33%	130	77	44%	39%	133	81	63%	19%	124	70	6.8%	13.6%	Yes	Yes	default	No	55	82
67	14	hypertension	25%	64%	117	78	21%	62%	124	85	30%	67%	110	72	11.3%	15.3%	Yes	No	reported	No	56	81
68	6	normotension	12%	22%	107	69	8%	8%	106	69	20%	50%	108	70	-1.8%	-1.4%	Yes	Yes	reported	No	60	97
69	16	hypertension	35%	43%	134	77	34%	45%	142	84	39%	39%	119	64	16.2%	23.9%	Yes	No	default	No	51	82
71	14	hypertension	59%	23%	127	69	66%	27%	134	75	40%	13%	114	56	15.0%	25.4%	Yes	No	reported	No	56	89
73	9	white coat	5%	2%	106	59	4%	2%	110	63	6%	0%	97	51	11.9%	19.1%	No	No	reported	No	64	93
75	12	hypertension	54%	26%	128	70	59%	32%	134	77	39%	8%	115	53	14.2%	31.2%	Yes	No	reported	No	57	86
79	17	hypertension	39%	12%	134	72	44%	18%	145	80	28%	0%	117	59	19.4%	26.3%	No	No	reported	No	52	37
80	17	white coat	23%	2%	122	64	25%	3%	130	69	15%	0%	102	52	21.6%	24.7%	No	No	reported	No	53	85
81	10	hypertension	57%	25%	124	70	61%	37%	130	79	50%	0%	114	54	12.4%	31.7%	Yes	No	reported	No	56	86
83	13	normotension	13%	7%	120	67	13%	8%	127	72	13%	6%	108	56	15.0%	22.3%	No	No	reported	No	55	90
87	16	White Coat	4%	21%	119	70	2%	12%	126	75	7%	50%	107	62	15.1%	17.4%	Yes	No	reported	No	56	89
88	17	White Coat	9%	11%	123	77	7%	12%	127	81	20%	10%	111	64	12.6%	21.0%	No	No	reported	No	53	78
89	8	White Coat	30%	22%	114	70	24%	7%	118	74	44%	56%	106	63	10.2%	14.9%	Yes	No	reported	No	60	97
90	14	hypertension	19%	44%	120	73	24%	57%	130	81	6%	18%	103	58	20.8%	28.4%	No	No	reported	No	54	90
91	9	White Coat	7%	9%	109	64	5%	13%	114	70	11%	0%	101	54	11.5%	22.9%	No	No	reported	No	57	89
92	12	hypertension	67%	39%	138	77	67%	44%	141	82	67%	27%	130	68	7.9%	17.1%	Yes	Yes	default	No	54	76
93	13	White Coat	18%	21%	116	71	20%	17%	119	74	9%	36%	106	62	11.0%	16.3%	Yes	No	reported	No	57	84
96	15	White Coat	7%	7%	119	66	9%	7%	128	69	0%	7%	100	59	21.9%	14.5%	No	No	reported	No	60	95
97	11	White Coat	18%	11%	115	64	17%	3%	122	69	19%	19%	109	60	10.7%	13.1%	No	No	reported	No	56	89
98	15	white coat	7%	7%	116	64	0%	5%	117	70	27%	13%	113	55	3.5%	21.5%	No	Yes	reported	No	54	79
99	15	hypertension	49%	51%	128	78	41%	43%	130	81	73%	73%	121	70	7.0%	13.6%	Yes	Yes	reported	No	59	77
Mean			25.8%	23.9%			26.2%	24.1%			24.0%	22.7%			12.5%	19.5%
Stdev			22.7%	18.2%			25.7%	21.2%			21.7%	21.6%			5.7%	8.2%
SEM			3.1%	2.5%			3.5%	2.9%			3.0%	2.9%			0.8%	1.1%
p value
Median			18.0%	21.5%			18.5%	17.5%			17.0%	14.0%			12.3%	19.1%
25th%			7.0%	7.0%			5.0%	7.0%			7.0%	6.0%			9.9%	14.6%
75th%			42.5%	33.5%			42.5%	37.3%			40.0%	39.5%			15.2%	25.4%
