# Supplementary material for: Nocturnal Hypertension and Attenuated Nocturnal Blood Pressure Dipping is Common in Pediatric Lupus
Source: F1000Res. 2015 Nov 23;4:164. Originally published 2015 Jun 23. [Version 2] doi: 10.12688/f1000research.6532.2 (PMC4654458; doi:10.12688/f1000research.6532.2)
Supplement: Raw Data: Sensitivity Analysis: pSLE greater than 50 successful readings — File contains the coded ambulatory blood pressure monitoring data and matched demographic data for the subset of the pediatric SLE cohort meeting a more stringent criterion of ABPM data quality, in particular the successful completion of 50 or more BP measurements within the 24-hour monitoring period. ABPM data was abstracted from Space Labs software, using a 90th percentile cutoff to distinguish normal versus high BP values. Age is in years, BMI = body mass index (Dataset 5: Campbell et al., 2015e). [file f1000research-4-8033-s0004.tgz › cd5ef570-2961-40f8-a30a-e6e00822b1b5_Daw_data_sensitivity_analysis_pSLE_greater_than_50_successful_readings.csv]

Case #	Age	HTN	SBP load	DBP load	SBP Average	DBP Average	Wake SBP load	Wake DBP load	Wake SBP Average	Wake DBP Average	Sleep SBP load	Sleep DBP load	Sleep SBP Average	Sleep DBP Average	SBP Dip	DBP Dip	Nocturnal HTN	Attenuated?	Wake Sleep method	Low Success	# Readings	% successful
1	14	Hypertension	77%	70%	131	82	71%	63%	131	83	100%	100%	128	79	2.3%	4.9%	Yes	Yes	reported	No	60	98	Based on 90%ile
2	14	Hypertension	13%	76%	116	78	7%	75%	120	83	19%	77%	111	70	7.6%	15.7%	Yes	Yes	reported	No	54	72	Based on 90%ile
4	15	normotension	25%	27%	113	67	9%	21%	116	71	46%	35%	109	62	6.1%	12.7%	Yes	Yes	reported	No	59	70	Based on 90%ile
6	15	normotension	19%	5%	109	63	0%	3%	110	68	41%	7%	109	58	1.0%	14.8%	Yes	Yes	reported	No	58	84	Based on 90%ile
7	14	normotension	4%	0%	101	54	4%	0%	103	58	4%	0%	97	48	5.9%	17.3%	No	Yes	reported	No	51	81	Based on 90%ile
8	14	normotension	33%	33%	118	71	17%	20%	119	73	75%	69%	115	67	3.4%	8.3%	Yes	Yes	default	No	57	92	Based on 90%ile
3	17	normotension	24%	11%	122	68	20%	14%	126	72	36%	0%	113	57	10.4%	20.9%	Yes	No	reported	No	63	91	Based on 90%ile
Mean			27.9%	31.7%			18.3%	27.9%			45.9%	41.1%			5.2%	13.5%
Stdev			23.6%	30.5%			24.3%	29.3%			32.6%	41.0%			3.3%	5.4%
SEM			8.9%	11.5%			9.2%	11.1%			12.3%	15.5%			1.2%	2.1%
p value			0.8197	0.3279			0.4431	0.6694			0.0219	0.0651			0.0019	0.0661
Median			24.0%	27.0%			9.0%	19.5%			41.0%	35.0%			5.9%	14.8%
25th%			13.0%	5.0%			4.0%	3.0%			19.0%	0.0%			2.3%	8.3%
75th%			33.0%	70.0%			20.0%	63.0%			75.0%	77.0%			7.6%	17.3%
Mann Whitney U Statistic			163.00	175.00			149.50	188.50			111.00	155.00			40.00	94.00
Wilcoxin Rank Sum Test			0.564	0.760			0.377	1.000			0.079	0.447			0.001	0.032
