# Supplementary material for: Nocturnal Hypertension and Attenuated Nocturnal Blood Pressure Dipping is Common in Pediatric Lupus
Source: F1000Res. 2015 Nov 23;4:164. Originally published 2015 Jun 23. [Version 2] doi: 10.12688/f1000research.6532.2 (PMC4654458; doi:10.12688/f1000research.6532.2)
Supplement: Raw Data: Sensitivity Analysis: pSLE greater than 75 percent successful — File contains the coded ambulatory blood pressure monitoring data and matched demographic data for the subset of the pediatric SLE cohort meeting a more stringent criterion of ABPM data quality, in particular the successful completion of 75% or greater of the total attempted BP measurements within the 24-hour monitoring period. ABPM data was abstracted from Space Labs software, using a 90th percentile cutoff to distinguish normal versus high BP values. Age is in years, BMI = body mass index (Dataset 6: Campbell et al., 2015f). [file f1000research-4-8033-s0005.tgz]

Archive with 1 entries (1 files):
- a4c7cdab-e7e9-40d0-b25f-9df710720cd8_Daw_data_sensitivity_analysis_pSLE_greater_than_75_percent_successful.csv
