# Supplementary material for: Nocturnal Hypertension and Attenuated Nocturnal Blood Pressure Dipping is Common in Pediatric Lupus
Source: F1000Res. 2015 Nov 23;4:164. Originally published 2015 Jun 23. [Version 2] doi: 10.12688/f1000research.6532.2 (PMC4654458; doi:10.12688/f1000research.6532.2)
Supplement: Raw Data: Sensitivity Analysis: pSLE using 90th percentile — File contains the coded ambulatory blood pressure monitoring data and matched demographic data for the entire pediatric SLE cohort abstracted from Space Labs software, using a looser 90th percentile cutoff to distinguish normal versus high BP values. The 90th percentile cutoff is commonly used to distinguish normal versus high BP values from casual BP measurements in populations at high risk for cardiovascular events, such as in individuals with congestive heart failure, diabetes, and chronic kidney disease. Age is in years, BMI = body mass index (Dataset 7: Campbell et al., 2015g). [file f1000research-4-8033-s0006.tgz]

Archive with 1 entries (1 files):
- 88f52001-9829-41f1-881b-4e40484b58dd_Daw_data_sensitivity_analysis_pSLE_using_90th_percentile.csv
